# Supplementary material for: Identifying a few foot-and-mouth disease virus signature nucleotide strings for computational genotyping
Source: BMC Bioinformatics. 2008 Jun 13;9:279. doi: 10.1186/1471-2105-9-279 (PMC2438327; doi:10.1186/1471-2105-9-279)
Supplement: Additional file 1 — The FMDV strains used in this paper. This lists the NCBI GenBank accession numbers of the 129 FMDV strains in the first dataset and the 83 FMDV strains in the second independent testing dataset. [file 1471-2105-9-279-S1.txt]

129 FMDV strains in the first dataset:

AY593751
AY593752
AY593753
AY593754
AY593755
AY593756
AY593757
AY593758
AY593759
AY593760
AY593761
AY593762
AY593763
AY593764
AY593765
AY593766
AY593767
AY593768
AY593769
AY593770
AY593771
AY593772
AY593773
AY593774
AY593775
AY593776
AY593777
AY593778
AY593779
AY593780
AY593781
AY593782
AY593783
AY593784
AY593785
AY593786
AY593787
AY593788
AY593789
AY593790
AY593791
AY593792
AY593793
AY593794
AY593801
AY593802
AY593803
AY304994
AY390432
AY593795
AY593796
AY593797
AY593798
AY593800
AY687333
AY687334
AF274010
AY593804
AY593805
AY593806
AY593807
AY593808
AY593809
AY593810
AB079061
AF026168
AF189157
AF377945
AF506822
AF511039
AJ320488
AJ539136
AJ539137
AJ539138
AJ539139
AJ539140
AJ539141
AJ633821
AY312587
AY312589
AY333431
AY359854
AY593811
AY593812
AY593813
AY593814
AY593815
AY593816
AY593817
AY593818
AY593819
AY593820
AY593821
AY593822
AY593823
AY593824
AY593825
AY593826
AY593827
AY593828
AY593829
AY593830
AY593831
AY593832
AY593833
AY593834
AY593835
AY593836
AY593837
AY686687
DQ248888
NC_004004
AY593838
AY593839
AY593840
AY593841
AY593842
AY593843
AY593844
AY593845
AY593846
AF540910
AY593847
AY593848
AY593849
AY593850
AY593851
AY593852
AY593853


83 FMDV strains in the second dataset:

EF117837    
M10975        
NC_011450     
Turkey-2006   
X00429        
X74812        
AY593799  
DQ533483  
DQ989303
DQ989304
DQ989305
DQ989306
DQ989307
DQ989308
DQ989309
DQ989310
DQ989311
DQ989312
DQ989313
DQ989314
DQ989315
DQ989316
DQ989317
DQ989318
DQ989319
DQ989320
DQ989321
DQ989322
DQ989323
EF149009  
EF149010  
NC_004915 
AJ007347      
AJ007572      
AJ133357      
AJ133358      
AJ133359      
AM409325      
DQ409183      
DQ409184      
DQ409185      
DQ409186      
DQ409187      
DQ409188      
DQ409189      
DQ409190      
DQ409191      
NC_002554     
AF154271      
AF308157      
AY317098      
DQ119643      
DQ404158    
DQ404159    
DQ404160    
DQ404161    
DQ404162    
DQ404163    
DQ404164    
DQ404165    
DQ404166    
DQ404167    
DQ404168    
DQ404169    
DQ404170    
DQ404171    
DQ404172    
DQ404173    
DQ404174    
DQ404175    
DQ404176    
DQ404177    
DQ404178    
DQ404179    
DQ404180    
DQ478936      
DQ478937      
EF175732    
X00871        
NC_011451  
AJ251473   
NC_003992  
NC_011452  
